# Supplementary material for: Epigenetic programming of estrogen receptor in adipocytes by high-fat diet regulates obesity-induced inflammation
Source: JCI Insight. 2025 Aug 26;10(19):e173423. doi: 10.1172/jci.insight.173423 (PMC12513496; doi:10.1172/jci.insight.173423)
Supplement: Supporting data values [file jciinsight-10-173423-s025.xlsx]

## Sheet: Figure 1
	Fig 1A
	Intergenic	0.441
	5'-end	0.181
	CDS	0.199
	Introns	0.139
	3'-end	0.04
	Fig 1C	LFD-12w					HFD-12w
	No.1 CpG position	5	6	7	8		21	21	14	9
	No.2 CpG position	8	9	11	11		30	27	21	16
	No.3 CpG position	6	7	9	9		25	23	14	15
	No.4 CpG position	7	8	7	8		18	16	12	10
	No.5 CpG position	9	11	12	13		22	19	15	15
	Fig 1D	LFD					HFD
	12 weeks	5	8	7	7		17	21	16	13
	24 weeks	11	15	10	10		15	21	16	14
	Fig 1E	LFD						HFD
	12W	1.24617	1.8245	0.816486	0.83868		0.122216	0.143339	0.180179	0.428539
	24W	1.10765	0.746131	0.918594	1.31722		0.881175	0.440587	0.581359	0.249567
	Fig 1F	LFD-12w							HFD-12w
	No.1 CpG position	5	7	8	8	9			11	8	10	12	9
	No.2 CpG position	15	12	13	11	10			20	18	28	24	18
	No.3 CpG position	11	11	8	6	8			12	21	16	15	16
	No.4 CpG position	13	10	15	10	10			12	18	12	23	20
	No.5 CpG position	14	14	13	11	10			16	19	15	23	20
	Fig 1G	Esr1 mRNA
	LFD-12w	0.871	0.925	0.945	1.646	1.58
	HFD-12w	0.592	0.661	0.486	0.524	0.457
	Fig 1H	BSA				C16				C18
	No.1 CpG position	3	3	4		5	6	7		8	8	8
	No.2 CpG position	5	4	4		8	7	6		10	12	12
	No.3 CpG position	7	7	8		8	10	9		12	14	15
	No.4 CpG position	8	8	7		10	10	8		11	10	12
	No.5 CpG position	10	8	9		11	12	10		12	15	14
	Fig 1I	pgl-basic				pgl-ESR1 promoter
	unmethylated promoter stimulation fold	1.1	1.27885	1		4.11596	4.77688	4.35284
	methylated promoter stimulation fold	0.827586	1.04606	0.93758		1.13251	1.2654	1.1654
	Fig 1J
		BSA	C16	C18
	unmethylated pGL-Basic	1.00461	1.15402	1.29698
		0.999036	1.261	1.2931
		0.912853	1.24613	1.19767
		BSA	C16	C18
	unmethylated pGL-Esr1	5.51249	4.63103	2.8611
		5.1787	4.2645	2.51878
		5.09557	3.59648	2.74711

## Sheet: Figure 2
	Fig 2A	DNMT1 pulldown Esr1 expression
	LFD-12w	1.01	0.8	1.2
	HFD-12w	2.23457	3.29436	2.87
	Fig 2B	DNMT3A pulldown Esr1 expression
	LFD-12w	1.2	0.8	1.01
	HFD-12w	2.62079	1.71713	2.08
	Fig 2C	Dnmt1 mRNA
	LFD-12w	1.61606	1.3884	0.897656	0.945719
	HFD-12w	2.24195	1.72456	2.73292	1.96174
	Fig 2D	Dnmt3a mRNA
	LFD-12w	1.37493	1.50546	0.610445	0.791413
	HFD-12w	4.44959	4.56509	5.96607	2.42491
	Fig 2F	D5 Esr1 mRNA
	scramble	0.707107	1.41421	1.2
	Dnmt1 siRNA	4.16986	3.42839	4.35
	Dnmt3a siRNA	0.307786	0.417544	0.56
	Fig 2G	D8 Esr1 mRNA
	scramble	0.959264	1.04247	1.2
	Dnmt1 siRNA	9.00047	9.31787	8.73
	Dnmt3a siRNA	0.514057	0.408951	0.6
	Fig 2H	Esr1 mRNA
	fl/fl	1.007	0.986	0.957	1.053
	AD1KO	2.759	2.623	2.957	3.55

## Sheet: Figure 3
	Fig 3A	scramble				Esr siRNA
	Tnfa	1.08153	1.45779	1.01977		7.07484	3.22554	5.15572
	Il1b	1.13695	1.44523	1.21717		4.84782	3.32998	8.58754
	Fig 3B
	Tnfa	1.2405	0.908639	1.34106		0.474188	0.64194	0.391309
	Il1b	1.1405	0.808639	1.54106		0.654	0.492605	0.505223
	Fig 3C	chow-saline	HF-saline	HF-AZA
	Fed glucose	157	218	250
	mg/dl	156	202	201
		184	219	240
		186	253	190
		142	231	193
		173	200	214
	Fed insulin	chow-saline	HF-saline	HF-AZA
	ng/ml	1.87	12.345	1.328
		0.934	7.63	2.254
		1.534	4.219	3.871
		2.052	8.693	2.46
		0.813	5.386	3.48
		1.814	5.303	2.315
	Glucose x insulin	chow-saline	HF-saline	HF-AZA
		325.38	2444.31	262.944
		140.1	1238.54	552.23
		320.45	881.771	812.91
		443.232	2042.86	573.18
		147.153	1131.06	929.16
		348.288	1007.57	546.34
	ITT
			0min	15min	30min	60min	90min	120min
			0.97479	0.505747	0.298851	0.304598	0.178161	0.258621
			0.840336	0.633333	0.353333	0.166667	0.193333	0.306667
		chow saline	0.885154	0.613924	0.455696	0.525316	0.544304	0.702532
			1.21008	0.949074	0.439815	0.115741	0.162037	0.300926
			1.01401	0.668508	0.425414	0.138122	0.171271	0.254144
			1.07563	0.583333	0.375	0.130208	0.265625	0.416667
			0.943606	0.691919	0.570707	0.722222	0.838384	0.848485
			1.03415	0.723502	0.571429	0.631336	0.75576	0.917051
		HF saline	0.996029	0.665072	0.502392	0.636364	0.818182	0.913876
			1.11994	0.6	0.548936	0.285106	0.442553	0.948936
			1.00079	0.82381	0.452381	0.409524	0.528571	0.842857
			0.905481	0.694737	0.642105	0.368421	0.389474	0.636842
			0.983327	0.606061	0.510823	0.536797	0.65368	0.792208
			1.04292	0.563265	0.440816	0.179592	0.15102	0.265306
		HF AZA	0.893934	0.490476	0.461905	0.342857	0.428571	0.585714
			0.991841	0.515021	0.347639	0.227468	0.193133	0.527897
			1.13657	0.456929	0.468165	0.217228	0.213483	0.303371
			1.00461	0.538136	0.605932	0.40678	0.444915	0.817797
	Fig 3D	chow-saline						HF-saline						HF-AZA
	Esr1	0.831238	0.948246	2.00463	0.854607	1.60584		0.328356	0.304251	0.587774	0.526072	0.625496		0.621287	0.837019	2.10429	0.890899	1.03766
	Tnfa	1.79627	0.873573	1.16878	0.545254	0.92346		2.68514	3.47016	5.22344	1.84894	2.45316		1.00347	0.685391	2.38667	1.53156	1.83401
	Il1b	1.40932	1.63014	0.72951	0.596668	1.25164		2.38667	1.83401	3.56771	3.82378	2.38625		0.96929	0.596668	1.6644	1.48802	1.5617

## Sheet: Figure 4
	Fig 4A
	Tnfa	BSA				C16				C18
	fl/fl	0.862	0.896	1.296		4.827	1.808	2.312		10.23	5.224	4.78
	AD1KO	2.542	0.547	0.719		1.044	1.432	2.31		2.48	1.627	0.817
	Fig 4B
	iNos	BSA				C16				C18
	fl/fl	0.619	2.458	0.657		2.013	4.528	3.249		7.161	4.874	8.081
	AD1KO	1.004	0.511	1.95		1.504	1.911	1.05		1.91608	2.72398	2.41692
	Fig 4C
	Tnfa	Control					TNFa
	fl/fl	1.021	1.008	0.724	1.341		40.095	40.856	35.732	38.669	33.734
	AD1KO	0.573	0.832	0.482	0.841		11.697	11.994	12.81	9.565	9.294
	Fig 4D
	Il6	control					TNFa
	fl/fl	0.94	1.388	1.366	1.123		8.559	8.974	6.621	6.325	8.285
	AD1KO	1.235	1.315	1.074	1.142		4.457	4.498	3.385	5.255	5.69
	Fig4E
	iNos	control					TNFa
	fl/fl	0.687	1.93	0.454	1.662		296.011	518.962	286.147	384.113	324.17
	AD1KO	1.367	0.857	1.048	2.107		19.387	16.04	15.175	17.622	13.208
	Fig4F
	Mcp1	control					TNFa
	fl/fl	0.846	1.238	1.263	0.755		118.765	108.907	99.656	129.88	116.293
	AD1KO	1.054	1.112	0.938	0.909		44.806	44.194	42.099	36.765	47.897
	Fig 4G	scramble							Dnmt1 siRNA							Esr1 siRNA							Dnmt1 + Esr1 siRNA
	Esr1	1.08153	1.25779	0.919768	1.3876	1.0583	0.8746		2.18431	3.13251	2.68724	3.03869	2.68724	2.88465		0.0197485	0.0292065	0.0058889	0.03658	0.01283	0.02537		0.804312	0.988151	0.700346	0.7324	0.86499	0.654893
	Fig 4H	scramble							Dnmt1 siRNA							Esr1 siRNA							Dnmt1 + Esr1 siRNA
	Tnfa	1.2573	0.9852	1.0536	1.1689	1.0427	1.35685		0.54689	0.6783	0.4652	0.332	0.40431	0.3225		2.18431	4.13251	2.68724	3.6785	2.3521	3.0698		1.20431	0.988151	1.48003	1.5213	0.8746	1.2306
	Fig 4I	scramble							Dnmt1 siRNA							Esr1 siRNA							Dnmt1 + Esr1 siRNA
	Il1b	0.7984	0.9358	1.2543	1.1342	0.9425	0.8667		0.322372	0.550294	0.40424	0.6528	0.5631	0.3283		3.11881	2.04976	2.54976	2.8375	2.1564	3.5283		0.832322	1.01277	1.23212	1.2306	0.9845	1.1543

## Sheet: Figure 5
Fig.5A
	1W(g)	2W	3W	4W	5W	6W	7W	8W	9W	10W	11W	12W	13W	14W	15W	16W	17W	18W
fl/fl	20.7	23.6	26	28	27.8	28.9	30.6	31.2	32.3	33.7	34.1	35.7	38.9	39.8	39.1	43.3	44.5	51.5
	21.2	23.5	27.1	30.6	34.1	37.8	40.9	42	44.2	47.6	48.8	50.2	52.9	53.9	51.7	56.3	57.4	61.2
	24.1	28.7	35.2	41.7	45.9	47.1	48.8	51.7	51.4	53.6	57.8	61.9	63.9	60.2	60.3	66.5	66.7	72.2
	20.8	25.5	30.3	34.7	38	39.9	42	44.1	44.3	46.3	47.8	49.6	50.9	48	47	50	51.6	52.4
	19	22.4	27	30.8	34.3	32.1	31.4	32.6	32.2	31.3	33	33.1	35.9	36.5	37.6	38.8	38	44.8
	22.8	26.3	30.3	34	39	42	43.2	45.5	43	45.7	50.5	53.9	57.2	55	53.3	58.8	60.5	64.2
AD1KO	21.4	23.3	24.7	26.7	29.1	30.4	30.2	30.8	31.7	30.6	32.4	34.8	37.2	37.1	43.6	40.2	43	45.8
	23	26.1	29.5	32.9	34.6	36	36.5	37	38.7	39.7	41.5	42.9	46.3	46.2	36.4	47.3	50.6	52.6
	19.7	23.3	27	28.9	30.1	32.8	32.3	34.1	35.8	37.1	39.1	41.8	43.3	43.5	42.1	46.1	47.3	50.4
	19.9	24.3	27.6	30.6	34.1	38.3	42.7	46	48.2	51.3	53.1	55.9	57	57.4	54.4	57.2	58.2	61.6
	19.5	21.9	24.3	27.3	29.6	33	36.4	38.7	39.9	43.6	46.2	49.8	51.5	51.4	49.6	51.9	51.7	53.8
	19.7	24.6	28	32.7	36.4	39.6	42.3	43.1	44.8	47.1	48	49.7	49.7	51.1	49.3	53.2	54	56
Fig.5B
	iWAT(g)	gWAT(g)	rWAT(g)	LIVER(g)
	2.53	4.626	3.28	2.95
	3.42	4.5	3.05	3
fl/fl	3.03	4.35	2.52	3.56
	2.7	4.35	1.61	2
	3.28	4.71	2.28	2.18
	2.16	2.83	1.5	1.3
	iWAT(g)	gWAT(g)	rWAT(g)	LIVER(g)
	2.16	3.38	1.52	2.79
	0.98	1.55	1.3	1.34
	2.02	3.25	1.68	2.1
AD1KO	1.65	2.66	1.44	1.45
	2.36	3.88	0.99	2.64
	1.64	2.54	0.88	1.28
Fig.5D
	Time(h)	fl/fl				AD1KO
	0	11.586	10.206	13.387	11.4	14.77	14.127	13.965	14.259
	0.3	9.972	10.253	9.725	11.94	13.399	11.617	12.608	13.892
	1	11.443	10.291	10.221	8.988	14.118	13.004	12.211	15.666
	1.3	9.247	8.796	9.588	11.122	12.896	11.729	13.438	12.647
	2	10.129	10.079	9	9.401	14.695	10.802	12.554	12.521
	2.3	9.116	8.787	8.153	9.088	14.148	12.69	10.787	14.127
	3	9.85	9.041	12.235	9.768	11.88	10.739	12.174	12.182
	3.3	11.369	10.321	9.737	9.492	11.829	10.615	13.444	13.956
	4	10.581	8.732	8.684	10.511	11.606	11.221	12.606	14.452
	4.3	9.413	9.299	8.749	10.591	13.479	11.954	11.642	13.13
	5	9.106	9.88	12.574	9.892	11.502	11.896	12.782	11.833
	5.3	10.066	10.202	8.39	9.589	13.98	11.24	11.714	11.075
	6	10.949	9.459	8.907	9.557	12.603	14.524	12.449	13.736
	6.3	9.361	9.796	9.137	9.918	13.948	11.774	12.546	13.715
	7	11.694	9.811	9.297	9.734	13.254	11.805	12.65	13.449
	7.3	9.863	10.011	10.525	10.513	15.081	14.694	12.825	12.209
	8	11.168	9.597	10.27	11.283	14.627	12.255	12.422	12.254
	8.3	11.106	9.797	9.294	10.34	16.645	13.204	12.613	16.099
	9	9.905	10.43	12.425	9.872	14.052	13.183	13.403	14.662
	9.3	10.957	10.265	9.859	10.901	15.497	11.66	12.485	13.272
	10	11.013	9.664	9.201	10.92	14.773	12.447	14.123	13.713
	10.3	10.304	12.082	9.653	9.059	14.053	10.925	13.053	12.248
	11	10.452	9.34	10.657	9.148	14.821	14.221	11.22	11.37
	11.3	9.498	9.309	11.672	9.412	14.775	11.226	12.912	15.398
	12	11.446	8.442	8.857	9.263	12.258	12.647	12.481	13.925
	12.3	10.05	10.627	9.212	11.153	14.907	11.955	12.882	13.091
	13	8.963	9.904	10.416	10.178	12.926	13.923	12.007	14.819
	13.3	10.19	9.683	9.2	9.373	12.733	13.149	11.324	12.223
	14	9.495	9.293	9.295	9.558	15.309	11.736	11.899	11.342
	14.3	10.473	8.829	10.432	9.132	14.106	11.585	11.032	13.754
	15	9.386	8.987	10.218	9.869	13.873	11.765	11.514	14.086
	15.3	9.726	10.719	9.217	10.214	14.326	12.433	11.002	12.778
	16	9.831	9.394	9.48	9.027	12.871	11.345	14.235	12.179
	16.3	9.947	8.33	9.613	9.15	14.349	11.544	12.123	11.491
	17	10.441	9.474	10.098	10.787	13.146	13.568	11.981	13.848
	17.3	9.239	8.83	9.134	10.065	17.325	9.968	11.312	16.626
	18	10.892	8.665	11.559	10.488	14.199	12.156	11.694	14.869
	18.3	9.683	9.53	8.979	8.963	14.542	11.755	11.815	15.05
	19	9.003	11.264	9.108	10.428	11.928	11.476	12.027	13.083
	19.3	9.784	10.441	10.042	9.734	11.229	11.36	12.237	13.659
	20	10.532	8.436	9.443	8.96	15.426	12.866	11.174	12.94
	20.3	10.674	8.761	8.815	9.503	13.105	11.797	11.694	13.692
	21	8.479	8.904	11.887	8.883	12.165	11.023	12.007	11.948
	21.3	8.953	9.689	9.605	9.098	11.729	12.455	11.339	11.902
	22	8.579	9.476	8.764	8.865	11.339	11.599	10.902	13.918
	22.3	9.348	8.505	8.924	10.28	11.107	11.179	11.267	13.085
	24	9.555	8.222	8.829	7.813	11.556	10.551	11.324	12.267
	24.3	8.995	9.155	9.843	8.944	13.504	10.688	14.323	12.82
	25	10.489	8.938	8.766	11.925	11.905	10.711	13.266	12.742
	25.3	8.863	8.269	8.843	10.375	10.711	13.287	12.068	13.641
	26	9.242	10.4	10.757	9.421	13.426	13.062	10.466	10.371
	26.3	9.054	9.006	9.075	9.298	11.404	11.002	10.628	12.463
	27	10.564	9.154	8.432	8.832	11.576	11.399	13.449	11.63
	27.3	8.268	10.268	9.882	10.343	15.026	10.77	12.396	11.419
	28	8.711	9.093	8.15	9.007	12.523	12.175	12.198	12.832
	28.3	9.591	9.449	11.184	9.193	11.854	12.533	12.129	12.378
	29	10.037	8.757	9.22	9.963	12.724	11.448	11.69	12.469
	29.3	10.203	8.546	8.935	11.71	11.762	12.02	13.015	11.627
	30	8.66	10.682	8.485	10.292	14.172	11.163	11.3	12.28
	30.3	10.88	8.829	10.613	9.497	12.745	12.489	11.756	12.855
	31	10.284	9.27	9.844	8.337	10.991	13.426	12.028	14.569
	31.3	9.29	9.407	9.001	8.868	12.574	11.482	11.329	11.136
	32	10.312	8.642	11.141	8.885	14.746	12.269	13.265	10.9
	32.3	9.375	8.346	9.001	10.609	13.467	11.532	12.546	13.273
	33	10.726	9.502	8.761	9.91	12.628	12.921	11.815	13.663
	33.3	9.226	8.508	8.922	9.359	12.324	12.359	12.751	13.189
	34	9.241	9.203	9.764	9.934	15.08	12.866	12.591	11.624
	34.3	10.161	9.622	9.414	11.034	13.195	12.396	11.353	13.157
	35	9.348	10.938	10.335	9.747	15.95	12.732	14.13	11.908
	35.3	10.389	9.55	9.591	10.622	13.871	14.915	13.228	13.278
	36	11.447	10.863	9.733	10.411	14.141	12.53	13.696	15.454
	36.3	10.512	10.485	9.714	9.886	13.877	12.948	16.323	13.923
	37	10.442	11.714	9.972	9.866	13.144	12.622	13.804	13.296
	37.3	11.851	10.027	9.432	10.116	13.525	11.479	14.595	13.634
	38	10.335	9.312	10.269	9.853	15.853	12.656	14.335	13.885
	38.3	9.941	10.683	9.467	9.423	15.275	12.314	13.585	16.56
	39	9.685	10.238	8.483	10.377	15.844	11.182	13.883	13.876
	39.3	9.943	9.059	10.164	9.538	13.999	12.628	14.115	13.616
	40	11.722	9.896	9.671	8.948	12.256	11.39	13.439	16.276
	40.3	9.876	10.174	8.857	9.788	11.954	12.672	11.387	16.017
	41	8.736	9.5	8.485	10.164	13.08	11.164	11.536	13.385
	41.3	9.358	9.676	10.329	10.246	15.37	12.366	13.187	13.727
	42	9.376	9.539	8.848	9.013	13.48	11.93	10.876	13.702
	42.3	9.502	9.781	8.885	9.85	12.699	13.898	11.193	12.128
	43	9.188	8.954	9.496	9.589	13.381	11.976	10.341	12.495
	43.3	10.836	9.785	8.781	9.26	12.129	11.597	12.034	12.319
	44	11.49	11.233	9.148	10.545	12.605	12.032	11.813	12.66
	44.3	10.499	9.398	10.763	9.243	15.152	12.447	11.286	12.695
	45	10.683	9.382	9.767	10.575	13.9	13.779	14.869	11.368
	45.3	9.147	9.743	9.259	10.574	14.768	11.403	10.711	13.678
	46	11.92	10.268	9.322	9.705	12.224	11.179	12.92	16.023
	46.3	9.768	8.895	11.573	9.024	14.874	10.931	12.559	14.031
	47	10.535	9.46	9.687	9.171	12.873	12.802	12.541	13.823
	47.3	8.425	10.376	9.324	9.291	11.252	11.16	11.917	12.187
	48	9.208	10.27	8.313	9.426	11.405	11.697	10.471	12.433
	48.3	9.981	9.122	9.321	9.246	11.356	11.163	9.647	12.805
	49	9.363	8.91	8.791	8.982	13.053	11.455	10.323	13.984
	49.3	9.936	8.805	10.531	8.961	11.801	11.014	10.281	11.897
	50	8.981	11.451	8.421	9.766	11.625	11.442	11.628	11.989
	50.3	8.876	10.001	8.565	9.597	14.722	12.111	10.536	13.017
	51	9.321	7.994	8.656	8.615	12.078	11.834	10.215	12.058
	51.3	9.079	9.285	9.527	9.715	12.223	11.159	11.223	12.612
	52	8.865	7.944	9.379	10.128	11.478	11.474	10.918	14.669
	52.3	11.014	10.292	8.513	8.4	12.405	10.74	10.758	11.457
	53	8.75	8.979	8.406	9.207	11.306	10.626	10.449	13.618
	53.3	9.849	10.039	8.298	10.11	13.049	10.467	10.088	14.39
	54	10.379	8.426	8.485	10.209	10.357	11.265	10.198	12.082
	54.3	8.619	10.133	9.356	8.674	14.955	11.787	10.237	11.629
	55	8.63	8.424	8.366	10.001	12.301	10.509	13.384	12.824
	55.3	9.529	9.453	8.804	11.67	11.38	11.244	11.965	11.343
	56	10.681	8.94	9.756	9.269	11.33	11.7	10.278	13.091
	56.3	9.006	10.526	8.405	9.378	12.23	11.186	11.095	15.17
	57	8.966	8.778	8.126	8.424	10.084	11.125	12.861	14.871
	57.3	9.08	10.59	9.316	9.189	10.905	10.825	10.989	13.398
	58	9.123	8.459	8.544	10.307	11.23	12.975	11.247	12.196
	58.3	8.363	8.939	8.766	8.674	11.155	11.166	10.292	12.238
	59	9.177	9.654	9.149	9.093	12.015	11.812	12.105	13.991
	59.3	9.838	8.898	8.593	9.361	16.561	11.701	11.54	12.33
	60	9.176	9.314	10.178	9.397	12.399	11.216	11.142	11.673
	60.3	9.999	9.286	10.208	10.921	13.156	11.938	12.616	15.751
	61	10.499	10.043	9.55	9.504	15.596	13.488	12.138	14.815
	61.3	10.619	9.31	10.349	9.116	13.152	12.001	12.46	13.356
	62	11.315	9.503	10.338	10.936	13.699	15.028	15.114	12.856
	62.3	10.998	9.905	9.647	10.865	14.126	13.7	12.633	16.043
	63	11.929	10.026	10.206	11.593	13.046	12.485	13.111	14.606
	63.3	9.845	10.713	10.167	10.903	13.456	14.1	13.295	16.729
	64	10.725	9.986	9.392	9.732	14.497	13.724	14.938	14.542
	64.3	12.123	9.839	10.655	9.755	14.574	14.49	12.056	13.754
	65	10.062	10.902	10.671	11.969	14.844	12.333	11.748	14.912
	65.3	11.31	10.281	9.886	10.149	12.751	11.517	11.924	15.394
	66	9.898	9.018	9.175	9.275	12.823	11.891	12.592	14.531
	66.3	9.508	10.498	10.642	8.769	13.271	11.1	12.736	11.734
	67	9.011	10.066	9.361	11.032	15.421	13.128	12.048	13.753
	67.3	12.192	9.435	9.136	9.11	12.277	12.469	11.385	14.721
	68	9.944	10.899	10.497	9.453	13.046	10.643	12.16	13.746
	68.3	9.47	10.972	9.496	9.112	13.818	10.767	11.238	12.866
	69	10.377	9.326	9.339	9.488	13.895	13.663	15.547	13.313
	69.3	9.323	10.28	12.704	9.6	11.333	11.874	11.833	17.635
	70	9.482	9.419	9.341	9.26	12.248	14.108	12.618	16.089
	70.3	9.867	9.273	9.403	9.918	12.92	12.949	16.378	14.583
	71	10.999	10.595	8.91	9.722	17.166	13.938	11.942	13.769
	71.3	10.096	10.765	9.328	11.849	13.124	11.737	14.687	16.849
	72	12.271	9.31	12.725	9.275	11.975	10.428	11.089	14.45
	72.3	10.035	10.848	10.099	10.846	15.389	16.358	11.515	13.683
	73	11.106	9.946	9.847	8.832	11.627	12.07	11.935	14.742
	73.3	9.488	10.309	9.624	9.245	16.413	11.872	10.448	13.744
	74	9.472	9.405	9.23	8.945	11.554	12.106	13.202	12.311
	74.3	9.677	10.684	8.779	8.984	12.797	11.662	11.35	11.417
	75	10.571	8.429	8.7	9.095	11.408	12.949	10.45	14.448
	75.3	9.686	8.706	8.789	7.194	12.523	11.758	9.877	13.866
	76	9.96	10.579	8.898	10.446	12.25	9.744	9.855	14.53
	76.3	9.39	8.467	8.905	9.589	12.224	11.574	11.288	11.41
	77	9.297	9.182	9.036	8.847	12.176	12.075	9.537	11.987
	77.3	9.066	9.035	8.565	9.159	10.68	10.528	11.305	13.726
	78	9.35	10.297	8.299	8.967	11.452	11.093	9.597	11.409
	78.3	10.827	9.556	9.697	9.243	13.199	12.377	10.861	12.825
	79	8.983	8.837	9.249	10.308	12.198	11.18	9.855	13.732
	79.3	8.131	8.952	8.606	8.207	11.129	9.95	9.472	12.844
	80	9.225	10.644	7.982	9.254	11.329	10.333	11.692	12.058
	80.3	9.096	8.972	7.982	8.549	13.172	12.054	12.846	12.589
	81	9.388	9.448	9.422	9.424	10.635	11.224	11.289	12.711
	81.3	8.889	9.007	8.304	9.867	11.155	10.863	9.941	13.034
	82	10.108	8.979	8.579	8.698	12.176	11.025	10.419	13.031
	82.3	9.172	9.787	12.128	9.025	11.68	11.226	9.393	13.332
	83	8.581	9.439	7.878	8.765	10.757	10.588	11.371	11.668
	83.3	9.84	8.455	8.367	10.556	10.586	11.739	13.416	13.754
	84	9.446	8.887	9.31	8.567	12.327	12.335	10.522	13.614
	84.3	10.01	9.692	8.345	8.639	13.122	11.18	10.242	12.149
	85	9.227	9.447	8.644	8.356	12.15	11.297	9.702	12.889
	85.3	10.2	8.576	9.328	9.227	12.504	12.451	10.441	13.036
	86	9.047	10.305	8.885	8.863	12.303	11.061	11.933	12.797
	86.3	9.604	8.802	8.728	9.453	11.702	11.699	11.285	13.729
	87	9.866	9.416	11.188	8.703	12.026	11.834	10.826	14.712
	87.3	9.632	9.771	9.154	10.429	14.145	12.525	12.66	13.89
	88	10.271	9.542	10.221	10.159	14.568	12.625	11.868	14.326
	88.3	11.829	11.707	10.17	9.805	12.675	13.277	14.226	14.305
	89	11.213	11.083	10.178	11.155	13.872	12.329	13.338	14.536
	89.3	10.86	11.273	12.132	10.444	16.46	11.914	12.036	15.645
	90	11.837	10.563	10.151	10.486	13.148	11.753	11.712	16.245
	90.3	10.293	10.71	9.591	9.59	13.799	11.749	10.879	16.16
	91	10.79	10.118	10.34	9.256	13.597	13.302	10.496	16.106
	91.3	9.496	11.694	9.137	11.295	15.71	11.085	14.426	14.493
	92	10.376	9.767	9.809	9.368	12.971	13.219	12.102	13.908
	92.3	9.344	9.487	10.048	9.739	12.944	12.619	11.219	14.448
	93	10.648	10.402	9.033	9.323	11.948	12.505	9.899	16.384
	93.3	10.824	8.936	9.286	9.426	15.757	12.528	12.121	14.536
	94	9.631	11.808	11.616	9.394	15.491	13.019	11.292	14.145
	94.5	9.309	9.782	10.541	10.079	14.046	13.159	10.879	16.804
	95	9.845	9.46	9.364	10.754	13.219	13.514	10.494	14.884
	95.3	11.5	10.188	8.871	9.312	13.817	11.353	9.968	15.734
	96	10.836	11.032	9.796	10.347	14.115	13.219	9.732	14.046
	AUC of energy expenditure
	fl/fl	954.2	926.1	915.1	930.9
	AD1KO	1260	1153	1146	1296
Fig.5E
	GTT	0min	15min	30min	60min	90min	120min
	fl/fl	0.929254	4.58891	4.03824	2.56979	2.05354	1.74379
		1.21606	4.60038	3.78585	2.69598	2.23709	1.7782
		1.21606	4.94455	4.19885	4.11855	3.24665	2.38623
		0.826004	3.8891	3.01721	2.3174	1.96176	1.81262
		0.917782	4.14149	3.12046	2.00765	1.58317	1.44551
		0.894837	4.73805	4.08413	2.77629	2.14532	1.83556
	AD1KO	1.16263	4.40138	3.94464	2.38754	1.97232	1.79585
		0.955017	3.86159	3.92388	3.20761	2.70934	1.85813
		0.955017	3.58132	2.91696	1.87889	1.52595	1.32872
		1.02768	3.10381	2.96886	2.13841	1.61938	1.32872
		1.03806	3.0519	3.25952	2.81315	2.23183	1.77509
		0.861592	3.63322	2.90657	1.79585	1.45329	1.25606
		AUC of GTT
	fl/fl	15.71	12.18	15.06	15.15	13.12	16.88
	AD1KO	12.2	11.57	10.72	12.3	12.59	9.58
Fig.5F
	ITT	0min	15min	30min	60min	90min	120min
	fl/fl	1.0411	0.832877	0.438356	0.569863	0.854795	1.00822
		1.03562	0.646575	0.356164	0.427397	0.810959	0.915068
		1.07397	0.657534	0.520548	0.673973	0.953425	1.0411
		0.816438	0.449315	0.410959	0.493151	0.652055	0.958904
		0.860274	0.608219	0.284932	0.306849	0.4	0.630137
		1.1726	0.526027	0.449315	0.515068	0.553425	0.712329
	AD1KO	1.03659	0.396341	0.402439	0.481707	0.743902	1.0061
		0.969512	0.408537	0.335366	0.170732	0.304878	0.52439
		0.79878	0.292683	0.256098	0.329268	0.646341	0.890244
		0.987805	0.432927	0.378049	0.445122	0.695122	1.17683
		1.09756	0.304878	0.243902	0.292683	0.634146	0.768293
		1.10976	0.292683	0.219512	0.268293	0.347561	0.560976
		AUC of ITT
	fl/fl	3.573	3.106	3.598	3.543	2.726	2.547
	AD1KO	2.939	2.028	2.966	3.072	2.195	1.77
Fig 5G
	fl/fl					AD1KO
Ucp1	0.8653	0.858177	1.01172	1.81993	1.44246	1.86764	1.6139	2.73015	2.02109	2.33664
Pgc1α	0.949	0.832	1.014	1.2	1.041	1.463	1.849	2.021	2.644	1.505
Pgc1β	0.965893	0.729974	0.726988	0.945334	0.725835	1.49092	1.52632	1.48646	1.07126	1.70145
Elovl3	1.023	0.515	0.826	1.48	1.553	1.591	2.874	2.557	1.626	2.47
Cidea	0.993	0.848	0.921	0.842	1.532	1.259	1.484	1.478	1.163	1.594
Eva1	0.941	0.649	0.742	0.861	1.114	1.281	2.028	1.515	1.28	2.551
Fig 5I
	fl/fl					AD1KO
Pgc1α	0.714314	1.59212	0.669835	1.1359	0.887832	3.29312	1.38581	0.996588	3.32051	3.05751
Prdm16	0.490819	1.62186	0.605041	1.12303	1.15925	2.37336	1.40952	1.31557	1.61566	3.07368
Dio2	0.765972	0.603401	3.1292	0.94649	0.533265	3.80867	1.8088	7.21652	2.23395	4.63767
Cox1	1.19696	1.58923	0.723884	0.680723	1.16439	1.72138	1.16112	2.20894	1.65761	3.34107
Acox1	0.685867	0.95	0.850274	1.24487	1.44995	1.76052	1.53262	2.07916	1.92652	2.16745
Klhl13	0.843231	0.929161	0.98214	0.89751	1.44794	1.75808	2.70195	2.70195	1.69819	1.41814
Ear2	1.10343	0.60794	0.463937	1.11756	1.27679	3.14269	1.69584	2.50013	1.10343	2.31659
Tbx1	1.17772	1.49071	1.72429	0.509093	0.648869	1.91322	3.28524	3.00216	2.15248	2.00834

## Sheet: Figure 6
	Fig 6A		fl/fl							AD1KO
	No.1 CpG position		29	21	19	22	17	26		16	11	13	11	15	12
	No.2 CpG position		34.5	24.5	25.5	28	23	30		21	18.5	17	13.5	17	15.5
	No.3 CpG position		27.5	20.5	20.5	24.5	20	25		16	12	13.5	11	16	13.5
	No.4 CpG position		25	17	19	19	16	20		14	13	10	8	13	11
	No.5 CpG position		31	23	23	25	22	24		19	15	16	13	17	16
	Fig 6B	fl/fl							AD1KO
	Esr1	1.21588	0.927874	1.35849	0.934327	0.698339	0.75		1.8302	2.11697	3.53571	2.73587	4.26339	1.51782
	Fig 6C	fl/fl							AD1KO
	Tnfa	1.448	0.943	0.899	1.749	1.357	0.77		0.434	0.354	0.424	0.378	0.402	0.843
	Fig 6D	fl/fl							AD1KO
	Il1b	1.6723	0.828	0.833	1.27	0.9	0.724		0.777	0.456	0.568	0.345	0.501	0.41
	Fig 6E	fl/fl							AD1KO
	Il6	0.97	0.889	1.6037	0.967	0.881	1.374		0.722	0.488	0.436	0.292	0.575	0.669
	Fig 6F	fl/fl							AD1KO
	iNos	1.161	0.922	0.662	1.75	1.578	1.647		0.481	0.775	0.696	0.359	0.501	0.511

## Sheet: Figure 8
		Fig 8C
	F4/80+	fl/fl	6.77	12.3	13.6	8.29	7.5
		AD1KO	1.53	1.44	1.38	1.36	0.98
	F4/80+CD11C+	fl/fl	2.85	3.09	5.68	5.95	2.33
		AD1KO	0.9	0.82	0.72	0.71	0.65
	CD8+	fl/fl	1.84	1.82	1.26	3.97	4.98
		AD1KO	0.82	0.77	0.63	0.6	0.5
	CD45RB220	fl/fl	0.99	0.95	0.33	1.91	2.99
		AD1KO	0.54	0.56	0.33	0.32	0.31

## Sheet: Figure 9
	Fig 9A
	scramble	0.128	0.194	0.161
	Esr1 sgRNA	0.384	0.435	0.4095
	Fig 9B	scramble				Esr1 sgRNA
	Tnfa	0.877	1.0684	0.756		1.576	2.718	2.497
	iNos	1.177	1.438	0.8		2.698	1.665	2.448
	Fig96C
	scramble	0.208	0.195	0.238
	Esr1 sgRNA	0.101	0.164	0.14
	Fig 9D	scramble				Esr1 sgRNA
	Tnfa	0.985495	1.01472	1.52		0.474691	0.593887	0.42
	iNos	1.25229	0.798534	1.18		0.627067	0.543361	0.45
	Il6	1.06559	0.93845	1.2		0.679773	0.596461	0.61

## Sheet: Figure 10
	Fig 10A
		0min	15min	30min	60min	90min	120min
	TET-CONTROL-1	1.49474	3.57193	3.09474	2.32982	1.81754	1.28421
	TET-CONTROL-2	0.877193	2.25965	2.26667	1.40351	1.0807	0.863158
	TET-CONTROL-3	0.877193	2.15439	1.74035	1.10877	0.968421	0.884211
	TET-CONTROL-4	0.750877	2.13333	1.93684	1.38246	0.849123	0.708772
	TET-ESR1-1	0.67354	1.89691	1.49141	0.817869	0.584192	0.584192
	TET-ESR1-2	1.01718	2.62543	2.18557	1.16151	0.920962	0.817869
	TET-ESR1-3	1.14777	2.41237	2.04811	1.21649	1.12715	0.962199
	TET-ESR1-4	1.16151	2.43299	1.5945	1.23024	1.16838	0.989691
		scramble	Esr1 sgRNA
	AUC of GTT	8.164	8.046
		8.984	7.679
		7.812	6.847
		9.364	6.459
	Fig 10B
		0min	15min	30min	60min	90min	120min
	TET-CONTROL-1	1.26842	0.942105	0.531579	0.521053	0.663158	0.721053
	TET-CONTROL-2	0.878947	0.615789	0.431579	0.463158	0.484211	0.589474
	TET-CONTROL-3	0.936842	0.484211	0.426316	0.389474	0.384211	0.721053
	TET-CONTROL-4	0.915789	0.489474	0.484211	0.447368	0.489474	0.7
	TET-ESR1-1	0.928382	0.488064	0.360743	0.196286	0.328912	0.519894
	TET-ESR1-2	1.02918	0.615385	0.397878	0.323607	0.392573	0.546419
	TET-ESR1-3	1.00265	0.647215	0.477454	0.376658	0.408488	0.456233
	TET-ESR1-4	1.03979	0.62069	0.578249	0.450928	0.450928	0.62069
		scramble	Esr1 sgRNA
	AUC of ITT	2.88	2.26
		3.105	2.446
		2.683	2.632
		2.968	2.819
	Fig 10C	scramble					Esr sgRNA
	Esr1	0.871	0.745	0.875	1.761		2.012	2.841	2.112	1.9057
	Tnfa	1.998	1.095	1.036	0.985		0.623	0.441	0.733	0.768
	Il1b	1.19603	1.6712	0.760596	1.49302		0.517196	0.899286	0.642437	0.491895
	Fig 10E	scramble					Esr sgRNA
	F4/80+	8.62	12.4	7.62	10.25		3.34	4.59	5.66	5.27
	F4/80+CD11C+	4.5	4.25	3.34	5.28		1.66	2.04	2.35	3.05
	CD8+	3.71	5.61	2.2	2.33		1.89	0.85	1.2	0.72

## Sheet: Suppl. Fig 3
		Fig 3
			LFD-12w					HFD-12w
		Tet1	1.11538	1.303	0.862914	0.797375		0.416937	0.218041	0.500994	0.375118
		Tet2	1.74568	0.863368	0.730237	0.908606		0.612193	0.42102	0.717669	0.435386
		Tet3	1.22727	0.814173	0.900191	1.11175		0.974727	0.630349	1.01861	0.531531

[truncated: 8 more sheets: Suppl. Fig 4, Suppl. Fig 5, Suppl. Fig 6, Suppl. Fig 7, Suppl. Fig 8, Suppl. Fig 9, Suppl. Fig 10, Suppl. Fig 11]
